# Supplementary material for: Creating complex protocells and prototissues using simple DNA building blocks
Source: Nat Commun. 2023 Mar 10;14:1314. doi: 10.1038/s41467-023-36875-5 (PMC10006096; doi:10.1038/s41467-023-36875-5)
Supplement: Supplementary file 4 — Source data [file 41467_2023_36875_MOESM4_ESM.xlsx]

## Sheet: Figure 2C
Distance / micron	External dye	Membrane	NT		Distance / micron	External dye	Membrane	F
0	5.24017	0.575653	1.03019		0	1.45401	0.0781277	0.234807
0.106	4.95578	0.298121	1.00477		0.132	1.42486	0.0448922	0.247327
0.212	5.22211	0.227543	0.996762		0.264	1.30868	0.0642092	0.258033
0.318	5.38602	0.375618	0.982809		0.396	1.35255	0.0526847	0.249726
0.424	5.2006	0.288913	1.02361		0.528	1.3503	0.036157	0.248083
0.53	4.87527	0.346873	0.975411		0.66	1.38932	0.0524885	0.242466
0.636	5.08442	0.193292	1.00188		0.792	1.39239	0.0522034	0.240626
0.742	5.1248	0.232809	1.03803		0.924	1.35564	0.0829169	0.236001
0.848	5.07082	0.380582	1.00641		1.056	1.37694	0.0511801	0.230265
0.954	5.24287	0.428536	0.979341		1.188	1.3174	0.0413694	0.247518
1.06	5.26591	0.183482	1.03122		1.32	1.27533	0.0493014	0.250511
1.166	5.47288	0.299517	0.966202		1.452	1.29009	0.0626817	0.246843
1.272	5.33398	0.620061	0.979126		1.584	1.33799	0.10428	0.245643
1.378	5.0375	0.435993	0.972292		1.716	1.32652	0.0917814	0.251565
1.484	5.09363	0.268943	0.966335		1.848	1.32707	0.0854631	0.254428
1.59	5.3046	0.494029	1.04787		1.98	1.30702	0.0591828	0.282531
1.696	5.36183	0.616011	1.05633		2.112	1.26375	0.0636612	0.259508
1.802	5.4694	0.836452	1.00538		2.244	1.30494	0.105616	0.247714
1.908	5.51133	0.483823	0.96265		2.376	1.25363	0.102565	0.254509
2.014	5.30048	0.440972	1.01004		2.508	1.27069	0.119525	0.269712
2.12	5.40326	0.610634	1.05726		2.64	1.3093	0.13419	0.287813
2.226	5.20288	0.701094	1.11207		2.772	1.17862	0.189744	0.305107
2.332	4.83676	1.00539	1.15226		2.904	0.985424	0.30853	0.337329
2.438	5.0277	1.2962	1.26742		3.036	0.801742	0.407414	0.417034
2.544	5.10012	1.56875	1.21481		3.168	0.65572	0.388346	0.553246
2.65	4.88877	3.14405	1.29762		3.3	0.508582	0.284937	0.741941
2.756	4.65932	4.6146	1.63644		3.432	0.433349	0.218998	0.851592
2.862	4.24387	3.54339	2.2722		3.564	0.381845	0.219801	0.807031
2.968	3.56438	2.60696	2.97609		3.696	0.339862	0.0993145	0.690479
3.074	2.77124	2.6509	3.64386		3.828	0.279124	0.14325	0.539263
3.18	2.16307	1.75217	4.06187		3.96	0.258406	0.100258	0.383039
3.286	1.88	1.24913	4.90828		4.092	0.226456	0.101867	0.314924
3.392	1.57276	0.958142	5.09892		4.224	0.223583	0.0954064	0.260674
3.498	1.44522	0.541863	4.78784		4.356	0.216331	0.0802076	0.223725
3.604	1.39128	1.28849	4.27661		4.488	0.176184	0.0765152	0.223447
3.71	1.35214	1.04506	4.28245		4.62	0.206808	0.0721984	0.243071
3.816	1.20076	0.890628	4.29862		4.752	0.178651	0.0699885	0.353825
3.922	1.13238	0.747518	4.34096		4.884	0.192068	0.0468535	0.624026
4.028	1.09158	0.374167	4.16139		5.016	0.185816	0.0509462	0.868
4.134	1.09054	0.406757	4.53867		5.148	0.178457	0.0532956	0.726024
4.24	1.09697	0.615365	4.71918		5.28	0.160873	0.0910438	0.548577
4.346	1.03989	0.402956	4.64798		5.412	0.161498	0.0489522	0.50206
4.452	0.94363	0.327337	4.72706		5.544	0.148145	0.0573123	0.44304
4.558	0.955852	0.725658	4.3431		5.676	0.141189	0.0454616	0.351087
4.664	0.982603	0.384543	4.23		5.808	0.139108	0.057849	0.327136
4.77	0.961636	0.425897	4.53933		5.94	0.135097	0.0506818	0.289881
4.876	0.94064	0.725881	4.49138		6.072	0.16573	0.0457502	0.272478
4.982	0.832705	0.315424	4.37353		6.204	0.140604	0.0420653	0.268472
5.088	0.909258	0.17083	3.90639		6.336	0.130975	0.091089	0.294303
5.194	0.846146	0.324609	3.66042		6.468	0.129397	0.0667614	0.287868
5.3	0.860675	0.670752	3.36594		6.6	0.116577	0.0759531	0.297024
5.406	0.843063	0.483103	3.3545		6.732	0.142401	0.0331508	0.290674
5.512	0.848839	0.672608	3.23625		6.864	0.141697	0.035797	0.29574
5.618	0.892177	0.724818	3.53661		6.996	0.137014	0.0361564	0.295317
5.724	0.889179	0.333354	3.51345		7.128	0.139781	0.0179026	0.296786
5.83	0.829335	0.536487	3.26938		7.26	0.140629	0.0674461	0.302005
5.936	0.767051	0.711306	3.32384		7.392	0.125372	0.0520881	0.287022
6.042	0.793967	0.551403	3.16067		7.524	0.126464	0.0298663	0.288707
6.148	0.827893	0.419947	3.3894		7.656	0.121556	0.026522	0.297198
6.254	0.835864	0.692028	3.35159		7.788	0.112558	0.0191708	0.281538
6.36	0.819154	0.279592	3.32425		7.92	0.124168	0.018774	0.303782
6.466	0.68945	0.305223	3.36603		8.052	0.113408	0.0264111	0.312492
6.572	0.704061	0.191859	3.16668		8.184	0.121295	0.0274767	0.333153
6.678	0.759856	0.216284	3.04349		8.316	0.105697	0.0329052	0.361264
6.784	0.785001	0.385506	3.21902		8.448	0.111546	0.037289	0.37523
6.89	0.809215	0.578836	3.21325		8.58	0.120425	0.0309466	0.396675
6.996	0.758649	0.360055	3.67526		8.712	0.113029	0.0307842	0.453738
7.102	0.763347	0.40568	3.80697		8.844	0.109035	0.0455967	0.499958
7.208	0.824503	0.359817	3.91076		8.976	0.122991	0.0474523	0.509123
7.314	0.769235	0.494609	3.96193		9.108	0.126584	0.0334125	0.529852
7.42	0.797384	0.268575	3.93493		9.24	0.126147	0.0231322	0.542591
7.526	0.746921	0.359775	4.1624		9.372	0.129721	0.0108817	0.580327
7.632	0.712284	0.41188	4.06626		9.504	0.125265	0.0177705	0.650088
7.738	0.728704	0.415139	3.79918		9.636	0.156767	0.0201034	1.0217
7.844	0.713551	0.218184	3.68725		9.768	0.195159	0.0552809	1.75609
7.95	0.727551	0.566599	3.43357		9.9	0.225624	0.0351308	2.74165
8.056	0.705652	0.236763	3.34125		10.032	0.244906	0.0167224	3.14516
8.162	0.748003	0.14502	3.17702		10.164	0.230112	0.0485849	2.964
8.268	0.731699	0.286135	3.70088		10.296	0.248383	0.0568141	2.66754
8.374	0.75918	0.389516	3.90176		10.428	0.209129	0.0279787	2.35764
8.48	0.759666	0.178557	3.45252		10.56	0.170001	0.0289944	1.65507
8.586	0.678833	0.352263	3.56726		10.692	0.161788	0.018225	1.244
8.692	0.693162	0.328163	3.4541		10.824	0.15583	0.0201157	1.29154
8.798	0.711142	0.247248	3.24538		10.956	0.180876	0.0500633	1.6148
8.904	0.652069	0.251753	3.3692		11.088	0.176882	0.0817462	1.6598
9.01	0.706553	0.521254	3.67705		11.22	0.142966	0.0739771	1.36573
9.116	0.75696	0.481467	3.85008		11.352	0.144231	0.0525923	0.953502
9.222	0.713476	0.252079	3.7462		11.484	0.123149	0.0521482	0.668253
9.328	0.695516	0.411674	4.0101		11.616	0.125458	0.0506101	0.563316
9.434	0.66531	0.16568	4.17215		11.748	0.111708	0.0399226	0.605913
9.54	0.703762	0.144608	4.45949		11.88	0.130135	0.0381821	0.723643
9.646	0.744413	0.211392	4.38604		12.012	0.157904	0.0334891	0.888154
9.752	0.723099	0.180014	4.0406		12.144	0.147599	0.0258918	1.06117
9.858	0.667525	0.375836	3.91437		12.276	0.144727	0.0467259	1.07631
9.964	0.660146	0.27371	3.81109		12.408	0.148353	0.0521637	0.957973
10.07	0.725254	0.240662	3.7036		12.54	0.134789	0.0408488	0.859889
10.176	0.723215	0.118886	3.48783		12.672	0.137123	0.0209414	0.705884
10.282	0.699625	0.123083	3.56017		12.804	0.11248	0.0274307	0.680962
10.388	0.676473	0.344139	3.34453		12.936	0.117722	0.0298997	0.584062
10.494	0.767953	0.145475	3.17517		13.068	0.112771	0.02561	0.516451
10.6	0.707421	0.226118	3.41511		13.2	0.11784	0.015941	0.482925
10.706	0.678175	0.364405	3.43529		13.332	0.104507	0.0316074	0.432946
10.812	0.633419	0.346204	3.30451		13.464	0.102389	0.069781	0.362554
10.918	0.676935	0.506833	3.06595		13.596	0.106156	0.0398238	0.335878
11.024	0.652149	0.578731	3.12005		13.728	0.0959804	0.0335297	0.329847
11.13	0.656739	0.458466	3.1307		13.86	0.0996382	0.0129265	0.315376
11.236	0.728959	0.616588	3.32103		13.992	0.102572	0.0146723	0.293096
11.342	0.664911	0.428814	3.12412		14.124	0.110145	0.0403833	0.300053
11.448	0.647801	0.51456	3.47156		14.256	0.115642	0.0379292	0.275394
11.554	0.642256	0.452449	3.17405		14.388	0.110931	0.0420634	0.268628
11.66	0.639543	0.306912	3.12694		14.52	0.1189	0.0440962	0.258771
11.766	0.655374	0.412241	3.33702		14.652	0.101539	0.0241219	0.2705
11.872	0.643129	0.630022	3.3156		14.784	0.0897225	0.0361948	0.253236
11.978	0.661671	0.406311	3.14662		14.916	0.10729	0.0144272	0.241158
12.084	0.620185	0.470497	2.94032		15.048	0.115195	0.0440459	0.2591
12.19	0.677363	0.663045	2.9391		15.18	0.10379	0.0382541	0.237448
12.296	0.679181	0.404454	2.88492		15.312	0.101021	0.026751	0.235746
12.402	0.699189	0.344888	3.13729		15.444	0.0983842	0.0544028	0.237129
12.508	0.689133	0.240664	3.33506		15.576	0.102814	0.0319817	0.232408
12.614	0.697549	0.289536	3.72908		15.708	0.10563	0.0147268	0.253627
12.72	0.721101	0.839429	3.42533		15.84	0.101515	0.0186923	0.258117
12.826	0.693224	0.749714	3.42732		15.972	0.103102	0.0141807	0.262666
12.932	0.68167	0.331522	3.04837		16.104	0.110469	0.0226743	0.256139
13.038	0.71614	0.312766	2.85704		16.236	0.0945805	0.041099	0.248347
13.144	0.680249	0.341679	2.96584		16.368	0.101909	0.0388766	0.234784
13.25	0.737309	0.211701	3.13485		16.5	0.103259	0.0171766	0.248447
13.356	0.695745	0.144914	3.24657		16.632	0.112646	0.0320382	0.245168
13.462	0.699217	0.477605	3.28371		16.764	0.102946	0.0428235	0.244962
13.568	0.674107	0.46101	3.16993		16.896	0.101947	0.0414732	0.243632
13.674	0.639501	0.496769	3.2851		17.028	0.105315	0.0533659	0.228805
13.78	0.651312	0.574841	3.31937		17.16	0.0912438	0.0600256	0.235187
13.886	0.654117	0.415996	3.22588		17.292	0.0943533	0.0655925	0.230461
13.992	0.709065	0.501685	3.32117		17.424	0.102561	0.0750645	0.228191
14.098	0.648505	0.39741	3.17851		17.556	0.101182	0.033851	0.235816
14.204	0.633298	0.357871	3.05255		17.688	0.098023	0.0523958	0.233273
14.31	0.647604	0.325536	2.9756		17.82	0.0968773	0.0258183	0.227833
14.416	0.659985	0.192585	3.28681		17.952	0.0874669	0.0390672	0.232299
14.522	0.642466	0.170134	3.23152		18.084	0.0941294	0.0492034	0.238534
14.628	0.641308	0.370805	3.42837		18.216	0.100103	0.0772116	0.246819
14.734	0.670637	0.178296	2.94629		18.348	0.0935076	0.0520817	0.259824
14.84	0.629016	0.364981	2.88267		18.48	0.106837	0.0484254	0.277572
14.946	0.661094	0.397063	2.94246		18.612	0.0931682	0.0379512	0.259534
15.052	0.647765	0.562941	3.10968		18.744	0.0962611	0.0403324	0.278878
15.158	0.667545	0.303631	2.84373		18.876	0.118367	0.0415555	0.30273
15.264	0.726354	0.341803	2.91297		19.008	0.124504	0.0534487	0.320454
15.37	0.697761	0.364578	2.94409		19.14	0.101924	0.0400648	0.30122
15.476	0.709092	0.350023	3.08632		19.272	0.114421	0.0167942	0.307884
15.582	0.691255	0.427934	3.17561		19.404	0.113657	0.027459	0.340753
15.688	0.65403	0.436007	3.11084		19.536	0.1214	0.007676	0.366736
15.794	0.62836	0.561312	3.08724		19.668	0.136176	0.0252914	0.378637
15.9	0.669098	0.598396	3.08034		19.8	0.119267	0.0208684	0.439217
16.006	0.672367	0.533429	3.05078		19.932	0.127311	0.0315237	0.585153
16.112	0.649123	0.432026	3.23782		20.064	0.119122	0.0532762	0.758668
16.218	0.70221	0.382845	3.11878		20.196	0.126908	0.0562269	0.778133
16.324	0.668809	0.417516	3.0968		20.328	0.158871	0.0636878	0.713558
16.43	0.635618	0.291007	3.24481		20.46	0.138897	0.0774237	0.698343
16.536	0.662517	0.48491	3.22092		20.592	0.134935	0.0444682	0.717224
16.642	0.651098	0.289102	3.29069		20.724	0.128263	0.0352812	0.812403
16.748	0.646213	0.273039	2.987		20.856	0.136235	0.0246646	0.870066
16.854	0.683087	0.265675	3.32864		20.988	0.143373	0.0398031	0.841025
16.96	0.645285	0.394105	3.02199		21.12	0.149219	0.0277074	0.830639
17.066	0.668704	0.61602	3.17115		21.252	0.15339	0.0494784	0.911748
17.172	0.698264	0.401071	3.26569		21.384	0.139629	0.0444368	0.910256
17.278	0.686104	0.199429	3.42647		21.516	0.14136	0.0298117	0.924934
17.384	0.642684	0.300298	3.43879		21.648	0.150134	0.0284116	0.935585
17.49	0.659443	0.296555	3.27534		21.78	0.142423	0.0584327	0.850622
17.596	0.65089	0.500117	3.18048		21.912	0.144492	0.0711275	0.851152
17.702	0.651064	0.542015	3.29343		22.044	0.164653	0.0554748	0.829268
17.808	0.640282	0.442876	3.39824		22.176	0.133551	0.0349219	0.812624
17.914	0.666693	0.416308	3.24788		22.308	0.130584	0.0328192	0.82142
18.02	0.633306	0.437101	3.36845		22.44	0.133997	0.0421992	0.877938
18.126	0.619961	0.334934	3.64559		22.572	0.146813	0.0237358	1.01542
18.232	0.669365	0.201008	3.75073		22.704	0.142319	0.0123889	1.19471
18.338	0.668331	0.193137	3.4905		22.836	0.160713	0.0285349	1.43518
18.444	0.656425	0.21973	3.5733		22.968	0.176067	0.0217711	1.72735
18.55	0.695969	0.368807	3.47262		23.1	0.207976	0.0609307	1.82067
18.656	0.652531	0.201248	3.49194		23.232	0.173376	0.0558254	1.59451
18.762	0.675471	0.505732	3.52479		23.364	0.161479	0.057129	1.24442
18.868	0.66386	0.239643	3.42684		23.496	0.128313	0.051473	0.953532
18.974	0.707288	0.283351	3.22807		23.628	0.116293	0.053094	0.722658
19.08	0.683667	0.323983	3.58421		23.76	0.118937	0.0456404	0.622597
19.186	0.679071	0.289631	3.6419		23.892	0.117246	0.0385346	0.544317
19.292	0.64403	0.20585	3.73332		24.024	0.122117	0.0420831	0.568553
19.398	0.678466	0.138747	3.7971		24.156	0.120818	0.0672777	0.676769
19.504	0.658712	0.300138	3.80669		24.288	0.135144	0.0373018	0.808733
19.61	0.706917	0.414842	3.59096		24.42	0.155553	0.0468083	0.967317
19.716	0.74116	0.146696	3.82		24.552	0.156585	0.07476	1.32911
19.822	0.718445	0.032638	3.74553		24.684	0.194233	0.0487715	1.60347
19.928	0.674937	0.155049	3.70155		24.816	0.207761	0.0327763	1.92929
20.034	0.636807	0.186651	3.82006		24.948	0.219872	0.0228418	2.29282
20.14	0.669278	0.182241	3.73044		25.08	0.228868	0.0643795	2.52526
20.246	0.758574	0.32631	3.67002		25.212	0.19866	0.0344926	2.50554
20.352	0.695721	0.538481	3.40153		25.344	0.21567	0.0542063	2.02939
20.458	0.653501	0.362461	3.5397		25.476	0.197057	0.0509815	1.64528
20.564	0.738197	0.276843	3.48536		25.608	0.179743	0.0450035	1.49258
20.67	0.721211	0.309102	3.83745		25.74	0.162473	0.0226086	1.09517
20.776	0.690071	0.550805	3.66263		25.872	0.140624	0.0367999	0.634826
20.882	0.668252	0.185941	3.44572		26.004	0.141771	0.0293297	0.353236
20.988	0.671272	0.509468	3.49002		26.136	0.130627	0.045517	0.227778
21.094	0.690366	0.270758	3.20264		26.268	0.134605	0.0442921	0.175348
21.2	0.657739	0.553127	3.16566		26.4	0.148506	0.0377721	0.162039
21.306	0.651606	0.313048	3.27881		26.532	0.131368	0.0474369	0.152341
21.412	0.672172	0.556542	3.07755		26.664	0.129116	0.0470958	0.147054
21.518	0.632719	0.466561	3.06327		26.796	0.162808	0.0444053	0.152234
21.624	0.676614	0.234942	2.9526		26.928	0.169855	0.0366077	0.148286
21.73	0.67834	0.40474	2.96955		27.06	0.158255	0.0356481	0.1416
21.836	0.663807	0.549525	2.84699		27.192	0.165345	0.0679463	0.151272
21.942	0.660646	0.723646	2.90406		27.324	0.156605	0.052595	0.136779
22.048	0.66636	0.660519	2.7569		27.456	0.155878	0.106789	0.147573
22.154	0.642149	0.279525	2.76882		27.588	0.138766	0.0956127	0.14349
22.26	0.664737	0.465148	3.04621		27.72	0.154572	0.082961	0.14725
22.366	0.697262	0.582834	2.75154		27.852	0.185004	0.0559339	0.147059
22.472	0.690532	0.623396	2.75764		27.984	0.190795	0.0646093	0.151978
22.578	0.718761	0.667868	2.96038		28.116	0.177301	0.0729577	0.148307
22.684	0.687735	0.236471	2.97594		28.248	0.178091	0.0615863	0.164805
22.79	0.683496	0.362493	3.31782		28.38	0.181516	0.051924	0.18953
22.896	0.65861	0.533851	3.10259		28.512	0.210894	0.0544131	0.236876
23.002	0.662946	0.335105	3.22729		28.644	0.238203	0.0528627	0.347105
23.108	0.690018	0.35734	3.05364		28.776	0.25878	0.0859806	0.509684
23.214	0.685872	0.410006	3.0605		28.908	0.289689	0.0812873	0.698627
23.32	0.647118	0.184262	3.04934		29.04	0.2936	0.073288	0.72961
23.426	0.703734	0.256138	3.24812		29.172	0.346807	0.0817472	0.74482
23.532	0.710425	0.289856	3.18212		29.304	0.375942	0.0968445	0.669379
23.638	0.676578	0.085868	3.17568		29.436	0.382647	0.16246	0.562873
23.744	0.660205	0.186262	2.96841		29.568	0.471211	0.206908	0.458846
23.85	0.676465	0.23797	2.70007		29.7	0.557899	0.159276	0.353844
23.956	0.641366	0.375094	2.57806		29.832	0.763186	0.317091	0.328997
24.062	0.633173	0.181816	2.53035		29.964	1.00195	0.390558	0.297268
24.168	0.676498	0.416371	2.83644		30.096	1.13308	0.373264	0.273592
24.274	0.702742	0.298975	3.38611		30.228	1.30821	0.270173	0.27061
24.38	0.681828	0.461639	3.29839		30.36	1.29719	0.271521	0.264
24.486	0.635892	0.171161	3.10091		30.492	1.37699	0.138816	0.258705
24.592	0.675258	0.064055	3.07332		30.624	1.38098	0.0753222	0.272293
24.698	0.687617	0.22788	3.01425		30.756	1.39442	0.0549867	0.246348
24.804	0.690335	0.21059	2.96208		30.888	1.41393	0.079218	0.265178
24.91	0.695025	0.105407	3.16682		31.02	1.34521	0.0556049	0.262558
25.016	0.660379	0.139038	3.26846		31.152	1.32717	0.078384	0.253063
25.122	0.652338	0.468368	3.27756		31.284	1.29837	0.0685766	0.258271
25.228	0.655339	0.339578	3.09713		31.416	1.38354	0.0634331	0.239566
25.334	0.666025	0.309436	3.37102		31.548	1.37291	0.0451469	0.253337
25.44	0.632559	0.403774	3.26737		31.68	1.42447	0.0471538	0.259486
25.546	0.69546	0.50759	3.52352		31.812	1.36567	0.0366335	0.269243
25.652	0.674722	0.438302	3.23585		31.944	1.33924	0.0543039	0.251727
25.758	0.681329	0.509548	3.24884		32.076	1.43498	0.059844	0.254725
25.864	0.695717	0.204549	3.29853		32.208	1.40301	0.0316145	0.244986
25.97	0.685729	0.255599	3.28527		32.34	1.43784	0.0267682	0.255223
26.076	0.674642	0.165358	3.75509		32.472	1.34536	0.0658932	0.247977
26.182	0.66304	0.095955	3.97052		32.604	1.35587	0.0384064	0.229123
26.288	0.66444	0.224206	4.28553		32.736	1.44386	0.0206447	0.233504
26.394	0.731777	0.427273	4.77858		32.868	1.455	0.0590705	0.24809
26.5	0.759153	0.52173	4.62681		33	1.43108	0.0589734	0.218539
26.606	0.768512	0.435667	4.40023		33.132	1.41614	0.0336029	0.219304
26.712	0.766815	0.249843	4.07645		33.264	1.3983	0.0187563	0.228567
26.818	0.768652	0.197197	3.78779		33.396	1.38575	0.0163291	0.227746
26.924	0.721055	0.088157	4.04575		33.528	1.4781	0.0311671	0.259881
27.03	0.790795	0.377697	4.09762		33.66	1.42427	0.0362226	0.261549
27.136	0.759051	0.322566	4.2972		33.792	1.40992	0.0226351	0.261331
27.242	0.733307	0.192531	3.98503		33.924	1.4693	0.0235218	0.260801
27.348	0.737616	0.524057	3.49587		34.056	1.50749	0.0510841	0.265289
27.454	0.752586	0.480464	3.33742		34.188	1.39569	0.0413186	0.245119
27.56	0.738959	0.597625	3.45336		34.32	1.42453	0.0453449	0.238796
27.666	0.757426	0.484537	3.60234		34.452	1.35822	0.0185549	0.238934
27.772	0.776823	0.346031	3.52207		34.584	1.37991	0.0156481	0.259747
27.878	0.748138	0.293801	3.53033		34.716	1.39463	0.0202649	0.264412
27.984	0.779573	0.403665	3.20802
28.09	0.765763	0.378662	3.1362
28.196	0.753816	0.545245	3.61471
28.302	0.71926	0.434365	3.66537
28.408	0.772013	0.421305	3.59906
28.514	0.774213	0.377705	3.60118
28.62	0.765445	0.410039	3.64881
28.726	0.762316	0.185397	3.57135
28.832	0.809517	0.103382	3.61903
28.938	0.806754	0.438989	3.40875
29.044	0.7406	0.393707	3.22474
29.15	0.816973	0.29951	3.07733
29.256	0.777627	0.22389	3.26466
29.362	0.782709	0.216909	3.12852
29.468	0.733783	0.207786	3.11226
29.574	0.877695	0.288422	3.31051
29.68	0.814034	0.331756	3.43778
29.786	0.867256	0.094448	3.62313
29.892	0.910666	0.278786	3.5616
29.998	0.872002	0.740687	3.77225
30.104	0.92823	0.388549	3.83198
30.21	0.824646	0.433352	3.58783
30.316	0.884259	0.318839	3.57663
30.422	0.826218	0.447964	3.65188
30.528	0.874499	0.460999	3.49837
30.634	0.930802	0.437858	3.68642
30.74	0.976501	0.539516	3.97946
30.846	0.980713	0.426115	4.63548
30.952	0.976811	0.380685	4.51084
31.058	1.06193	0.308202	4.31547
31.164	1.02515	0.347251	4.26266
31.27	1.03766	0.535465	4.09522
31.376	1.08098	0.282203	3.86702
31.482	0.989828	0.600052	3.67315
31.588	1.14978	0.974188	3.42365
31.694	1.20907	1.20528	3.41701
31.8	1.26738	0.817633	3.58038
31.906	1.34721	1.31705	3.68984
32.012	1.41165	2.31334	3.58334
32.118	1.60052	1.71166	3.72654
32.224	2.0708	1.79909	3.55972
32.33	2.35188	3.02003	2.53841
32.436	2.5788	4.44177	1.89637
32.542	3.10676	4.64834	1.5608
32.648	3.87318	3.39545	1.33021
32.754	4.52728	2.0491	1.33401
32.86	4.75891	1.70933	1.24779
32.966	4.7179	0.818407	1.14786
33.072	5.00718	0.623265	1.13913
33.178	5.15727	0.542095	1.0309
33.284	5.33606	0.781956	1.00189
33.39	5.26224	0.589516	0.998006
33.496	5.01083	1.22489	1.07528
33.602	5.2305	0.600126	1.04636
33.708	5.54426	0.776786	1.0012
33.814	5.07259	0.89726	1.00038
33.92	4.95574	1.25074	0.918944

## Sheet: Figure 2D
14	100
21.437	57.2921
15.8442	49.1935
11.004	50.9454
14.8433	51.0959
11.1903	47.4081
17.8265	41.6795
24.9396	50.6664
21.6427	41.6795
15.3711	40.559
11.4254	45.4748
8.9628	32.6251
13.6837	32.4345
10.3398	33.8251
10.3112	36.2527
13.8553	36.1302
8.9957	34.7553
15.562	37.6827
13.8553	31.2094
8.0239	33.9298
27.7745	32.3159
24.7851	34.3106
17.5594	31.7721
8.9957	30.013
8.7629	30.4817
24.413	31.3981
22.4465	27.9441
29.3664	27.9336
13.8553	32.3159
20.1736	33.1905
9.8423	27.9758
21.2572	33.2705
29.6666	28.3429
8.5927	25.5826
13.6837	31.6883
6.1963	30.9433
14.9226	35.7935
43.1008	27.2918
8.3132	30.013
15.4669	24.1209
9.8423	28.941
7.6855	29.8947
16.8732	27.9758
8.2776	25.5479
11.9312	23.8747
11.7315	29.2152
13.8553	27.3675
20.8787	23.5258
18.9819	27.5503
10.4535	29.2657
6.1963	31.0956
18.6047	25.5826
14.8433	23.2607
25.8353	25.2105
9.5065	31.3604
14.9226	23.8624
12.3926	26.0062
10.0207	20.9069
13.4442	24.1209
12.0298	25.9266
6.6114	24.6058
20.9915	28.3429
8.7629	20.5076
18.7628	24.1209
19.8341	25.9266
19.6846	21.7516
16.5016	24.1331
11.5283	20.3486
8.9957	19.2139
31.623	23.1078
11.9312	24.809
14.4398	21.738
8.5927	23.5133
7.9128	19.4583
12.7913	18.6047
22.1685	20.1736
16.3397	25.1283
18.9819	18.5889
9.2865	18.2683
9.9912	21.8734
13.4442	21.6427
11.6303	19.7595
6.3377	21.437
23.8624	18.5092
7.0857	20.694
28.2176	18.573
25.5826	23.0694
15.2554	22.407
14.4398	17.8761
20.4643	18.8413
20.694	17.6935
10.0207	17.6935
34.4481	17.5594
8.3132	19.6846
27.8594	19.6846
12.7218	22.1285
28.4469	20.2904
12.0052	23.8747
20.9775	16.3035
19.3974	16.5552
6.6114	18.0896
23.463	16.5552
12.6052	19.2753
12.3926	22.7601
11.7063	19.9824
9.5065	18.6997
17.5594	17.2711
13.2227	16.2854
16.2127	19.5944
20.9069	15.8255
16.4298	15.6755
7.6855	15.3133
6.6114	17.0127
15.562	14.5823
26.6789	17.5594
20.5076	16.2127
19.7595	15.8442
7.0857	19.2139
14.1714	15.1388
12.5112	15.8442
13.1331	13.4442
20.9069	14.9226
8.9957	13.6188
10.0207	16.0479
44.9325	14.5011
15.8255	14.0248
16.8732	13.4442
18.7155	14.9226
19.3517	13.2227
11.7063	11.7315
8.7629	14.7834
19.2139	12.6753
15.562	13.4222
10.3112	13.8553
27.1725	12.4164
17.5594	12.3926
12.7913	13.4442
21.1038	13.1331
21.5333	13.4442
14.8433	12.4164
11.3476	12.1519
9.7215	14.9226
18.573	12.3926
11.0843	12.6753
27.0745	12.3209
16.5016	12.7913
14.0248	11.0843
19.6996	13.8553
17.5426	12.1519
6.8742	12.3926
8.7629	10.3398
18.8413	11.3476
27.5931	11.7063
8.7629	9.63
17.9421	12.7218
20.421	10.4535
16.9257	10.4535
33.4829	11.4254
21.5333	11.0843
12.1519	9.2865
16.8557	9.2865
21.2572	10.4535
13.6837	10.3112
24.8328	9.9912
17.6935	10.0207
9.8423	9.3814
44.0429	9.63
10.0207	9.63
22.4465	9.2865
19.8341	8.5927
21.7516	8.9628
10.2538	8.5927
13.0654	9.2546
8.0239	8.5927
18.4773	8.5927
34.585	8.9957
24.1209	8.5927
20.9915	8.2776
22.7082	8.2776
20.421	8.1698
19.013	8.3132
18.5889	8.2776
9.3814	8.2776
21.5333	7.2505
7.2505	6.8742
18.6047	7.5694
23.7383	7.2911
7.2911	7.2505
14.5011	7.2911
6.6114	7.2505
21.6427
8.7629
10.6771
27.1942
13.8553
11.7566
35.7523
6.8742
16.5552
16.0479
21.1038
20.694
13.2673
12.3926
15.3711
12.6753
15.2554
29.2152
19.6996
30.6845
18.0896
17.9256
7.5694
13.2673
14.5823
13.0654
25.5479
11.7315
16.2854
13.6188
25.2105
18.9819
7.6855
12.8833
12.0298
11.5283
18.0078
17.1854
27.7213
13.4442
26.8994
19.2753
14.1088
14.8433
17.7435
19.3974
7.6855
9.3814
15.562
10.0207
15.8442
7.2911
9.3814
22.8508
17.7435
16.4298
18.6047
10.3112
15.0997
22.9282
24.5216
26.2886
8.7629
16.2854
20.7652
23.463
12.0052
29.3664
7.6855
20.694
13.4442
23.7383
11.7315
27.9758
14.3578
24.3038
13.1331
12.6052
39.0453
17.9421
13.4442
10.3398
11.7566
17.5426
13.2227
28.1862
36.7382
6.8742
17.0127
7.6855
19.3974
10.0207
25.8353
22.407
39.9722
15.1583
14.1088
13.0654
30.7134
13.4222
13.1331
23.676
21.2572
14.0248
6.6114
19.6996
35.0515
29.053
20.0415
20.0415
11.3476
8.9957
6.6114
16.8732
17.6935
18.2683
29.2152
12.5112
13.2673
22.407
11.4254
6.5214
12.5112
24.3038
19.5944
11.7063
19.2753
14.1297
21.7516
15.9926
18.573
7.2505
13.6837
17.1854
28.9308
9.63
11.0843
12.1519
29.6865
9.3814
9.3814
17.0647
21.6563
22.6039
25.5479
10.4535
7.8378
48.1498
8.5927
22.407
16.2854
17.2711
41.3165
7.6855
23.1206
52.7231
20.115
21.4095
9.63
17.4243
6.0026
18.7628
8.7629
35.1944
12.8833
9.7215
12.1519
18.3329
18.4773
11.9559
33.0836
14.7834
10.1088
18.5092
21.2572
13.6188
8.7629
27.9758
10.0207
17.2711
8.3132
8.5927
9.63
12.7913
7.6083
17.0127
13.2227
13.6837
10.7047
7.2505
11.0843
14.9226
11.5283
23.5258
10.7047
41.3879
12.0052
29.4167
14.1714
23.0694
9.2865
16.1579
9.2865
9.63
29.4568
6.0026
16.9257
14.1714
17.9914
14.7635
21.1457
8.9628
12.0298
12.1519
8.3132
28.1442
7.2505
12.8833
32.1877
8.2776
23.031
10.9232
18.5889
12.4164
11.7315
11.5283
24.0596
17.1854
14.6832
18.7628
11.3476
23.676
21.2572
22.4991
22.4465
7.2911
25.8239
28.6022
21.2572
7.6855
24.6058
10.0207
7.9128
7.2505
31.1241
13.4442
26.8994
35.8265
7.2911
24.3038
10.6771
21.3542
42.0182
21.9812
18.9819
9.9912
11.4254
17.4243
51.5448
15.3133
23.7383
27.9758
18.7155
8.7629
22.1685
16.6264
15.8442
15.0997
9.63
44.8141
28.4469
16.2127
10.6771
20.2904
12.1519
9.9912
9.63
14.2959
12.0298
9.7215
8.3132
24.0104
14.7834
10.4535
16.4298
26.5346
13.2673
20.9069
15.3133
20.9069
31.7721
14.8433
15.8442
6.8742
8.3132
22.7082
10.7047
14.1088
9.63
17.2711
14.7834
18.1385
12.1519
15.3711
13.088
24.7851
30.4526
25.6863
15.562
33.2616
26.8445
21.8464
15.9926
7.9128
13.8553
7.9128
12.7913
32.8327
11.5283
10.3112
17.1854
9.3814
6.1963
10.4535
22.407
9.8423
20.694
10.4535
6.1963
12.6052
13.7483
11.7315
9.7215
8.7629
15.562
9.8423
6.8742
12.6052
14.5011
10.4535
20.305
18.2683
16.8732
16.2127
15.1388
12.3926
20.305
11.7315
23.1206
7.0857
8.9957
7.5694
16.4478
14.6832
6.5214
8.3132
14.9226
20.694
12.1519
19.9528
13.1555
11.004
16.2854
8.3132
13.2227
11.1903
15.8442
31.2094
18.0078
11.7566
11.7315
7.5694
8.0239
8.9628
16.2127
10.4535
13.2227
9.63
10.3112
30.5977
16.6264
19.6996
19.3974
19.2753
10.3112
32.1877
28.941
13.4442
17.3394
14.6832
21.3127
38.772
25.8353
13.4442
11.6303
7.6855
7.2911
8.7629
8.7629
10.4535
10.4535
22.1685
19.5944
8.7629
18.7155
17.6935
7.6855
7.8378
10.7047
10.0207
24.1331
10.2538
14.1088
18.9039
13.4442
6.8742
7.2505
12.8833
11.7063
42.9635
21.2572
8.5927
21.437
20.0415
16.9779
10.0207
11.0843
13.4222
13.6837
12.6052
22.0215
17.2711
17.6935
25.5826
10.0207
11.6303
11.5283
29.0021
11.4254
8.7629
11.7063
8.9957
28.4469
7.0857
19.9824
8.9628
12.6052
14.5823
26.1422
10.9232
13.4442
8.9957
19.6846
16.5016
16.4478
8.5927
10.7047
14.2959
14.1088
22.407
14.1297
7.6855
20.9069
10.4535
11.6303
19.2139
7.0857
13.4222
13.7483
13.2227
10.7047
8.7629
6.6114
17.2711
8.7629
9.8423
8.5927
10.0207
12.8833
6.6114
24.5216
16.5552
7.6855
9.7215
10.6771
23.8747
11.004
26.8114
6.6114
12.0298
11.5283
9.8423
13.7483
17.1854
11.7315
16.8557
13.6837
12.8833
11.4254
6.8742
18.2198
18.7628
12.1519
7.5694
26.3111
12.0298
11.1903
15.4669
12.4164
7.0857
10.4535
8.2776
12.6753
9.7215
14.8433
11.9312
15.8442
15.1583
15.9926
13.8553
7.6855
6.1963
13.6837
7.9128
12.6753
6.1963
14.1714
18.9819
8.3132
9.3814
8.7629
8.5927
7.9128
15.1583
7.6083
12.3926
14.9226
8.9957
9.3814
8.9957
32.7245
13.088
12.7218
7.9128
15.1388
9.8423
19.5642
8.2776
22.0215
10.4535
9.8423
16.4478
13.088
6.1963
8.9957
7.2911
9.7821
9.9912

## Sheet: Figure 2E
0	14	28	42	100
0.7351	0.6282	0.7906	0.7481	0.6897
0.7155	0.7452	0.9432	0.7509	0.8144
0.8601	0.9517	0.9072	0.9959	0.8039
0.5911	0.6927	0.8824	0.5649	0.667
0.8889	0.9554	0.6857	0.939	0.4913
0.5395	0.9296	0.9567	0.8176	0.7748
0.5411	0.6704	0.9674	0.8899	0.7144
0.6782	0.8906	0.8279	0.959	0.5945
0.8801	0.9282	0.9065	0.9932	0.7211
0.5753	0.7535	0.8945	0.8325	0.5032
0.8764	0.9569	0.8901	0.9506	0.9175
0.8739	0.8897	0.8552	0.9675	0.9144
0.8566	0.9601	0.6551	0.7537	0.8754
0.8498	0.9725	0.9674	0.8654	0.87
0.8782	0.9254	0.8046	0.8685	0.6517
0.9113	0.6863	0.9073	0.9391	0.7995
0.6412	0.8775	0.9641	0.9101	0.6758
0.898	0.9187	0.923	0.7647	0.8927
0.8711	0.8099	0.9341	0.9623	0.8038
0.748	0.8904	1	0.9127	0.8055
0.851	0.8956	0.8095	0.8121	0.7634
0.7009	0.4012	0.8841	0.8063	0.8586
0.9024	0.9562	0.8771	0.7242	0.8884
0.8061	0.9695	0.7022	0.9029	0.8694
0.8757	0.8611	0.7849	0.9279	0.8578
0.8935	0.9152	0.5974	0.8692	0.893
0.8996	0.7771	0.9269	0.9936	0.9026
0.69	0.9451	0.737	0.9782	0.7094
0.521	0.7352	0.9486	0.7444	0.6907
0.9015	0.9013	0.7792	0.9769	0.7104
0.8612	0.807	0.8918	0.9326	0.7325
0.711	0.9015	0.79	0.9286	0.8717
0.8827	0.9416	0.9843	0.8384	0.9023
0.6496	0.9056	0.8884	0.9392	0.7662
0.5724	0.9996	0.7071	1	0.8044
0.717	0.9049	0.7963	0.6127	0.5507
0.8793	0.6404	0.7924	0.9268	0.8788
0.8653	0.7267	0.8491	0.8671	0.7757
0.6011	0.9003	0.6782	0.9487	0.948
0.8994	0.9109	0.5234	0.9023	0.716
0.7677	0.9929	0.8918	0.8658	0.7493
0.8947	0.7481	0.8528	0.9035	0.8511
0.8844	0.9594	0.71	0.8873	0.7991
0.5853	0.8358	0.8831	0.8733	0.9402
0.8755	0.8778	0.9098	0.8512	0.8134
0.6453	0.8549	0.9266	0.6789	0.6452
0.9186	0.9091	0.9741	0.9445	0.9175
0.8902	0.9061	0.9253	0.7568	0.5973
0.9012	0.7555	0.9466	0.7932	0.5183
0.8334	0.9736	0.9338	0.7133	0.6003
0.8038	0.9182	0.9304	0.9559	0.7723
0.6641	0.9203	0.8386	0.9303	0.9061
0.866	0.8964	0.6919	0.6492	0.8435
0.8944	0.919	0.8034	0.8909	0.6124
0.8775	0.9381	0.8654	0.8677	0.8049
0.6111	0.7795	0.6184	0.6609	0.7829
0.7041	0.9086	0.799	0.7849	0.9475
0.8494	0.8678	0.9933	0.5989	0.8742
0.887	0.8651	0.9437	0.9101	0.7331
0.9105	0.9974	0.8853	0.9433	0.572
0.9116	0.8142	0.9601	0.8751	0.5243
0.8754	0.8983	0.912	0.8171	0.8785
0.856	0.9181	0.7922	0.8028	0.8107
0.9134	0.889	0.6156	0.8525	0.5461
0.8957	0.8269	0.9485	0.9554	0.8961
0.7885	0.9425	0.9288	1	0.6891
0.844	0.6216	0.9145	0.9037	0.818
0.89	0.8446	0.6751	0.9524	0.9329
0.9098	0.7018	0.9719	0.9192	0.6721
0.9061	0.8921	0.6797	0.8928	0.7849
0.7876	0.9477	0.5698	0.7319	0.8082
0.886	0.9482	0.8491	0.7053	0.711
0.9069	0.9567	0.65	0.7	0.9159
0.8741	0.9342	0.9586	0.8053	0.9382
0.8515	0.8432	0.8252	0.8162	0.8
0.8787	0.9546	0.9092	0.9712	0.7293
0.9043	0.8296	0.8519	0.9384	0.9156
0.7449	0.9683	0.935	0.8907	0.9325
0.8627	0.9642	0.7382	0.9397	0.7629
0.904	0.9148	0.7544	0.9391	0.8092
0.8989	0.8336	0.9929	0.9225	0.8412
0.8994	0.9195	0.9524	0.964	0.8122
0.8982	0.919	0.9017	0.8006	0.8782
0.7659	1	0.9332	0.9918	0.7694
0.6194	0.889	0.8759	0.6615	0.9156
0.6962	0.8638	0.6937	1	0.6904
0.9346	0.6562	0.8249	0.9484	0.6344
0.9051	0.9391	0.7984	0.816	0.9136
0.903	0.9282	0.7292	0.751	0.912
0.9208	0.915	0.8957	0.7345	0.9319
0.8916	0.9805	0.9594	0.9537	0.9217
0.87	0.8119	0.8278	0.8884	0.9067
0.9148	0.9445	0.8524	0.9702	0.8644
0.6775	0.8471	0.9514	0.9135	0.7669
0.9073	0.7603	0.7227	0.9936	0.7844
0.8357	0.9085	0.9752	0.9762	0.7304
0.8161	0.9401	0.9674	0.8821	0.6025
0.895	0.9251	0.7077	0.9826	0.9294
0.8762	0.7881	0.962	0.9285	0.9236
0.8085	0.9765	0.9533	0.7643	0.8143
0.902	0.9392	0.9025	0.8141	0.8627
0.9147	0.9275	0.9875	0.919	0.7648
0.838	0.9076	0.9334	0.8452	0.5285
0.905	0.942	0.9507	0.7816	0.7212
0.6318	0.8575	0.9452	0.8334	0.821
0.888	0.8797	0.8816	0.679	0.8771
0.9021	0.8984	0.9492	0.9274	0.845
0.9192	0.9128	0.8514	0.8614	0.7018
0.8614	0.9189	0.8497	0.9479	0.8887
0.8853	0.87	0.8094	0.9354	0.881
0.8872	0.9203	0.7324	0.946	0.9169
0.7905	0.9942	0.9402	0.8448	0.9098
0.8997	0.8985	0.9348	0.7902	0.9319
0.8632	0.8916	0.4776	0.9316	0.7992
0.9058	0.9174	0.9294	0.6844	0.811
0.9119	0.8305	0.807	0.8572	0.8695
0.7554	0.9251	0.9554	0.9099	0.5627
0.9114	0.9035	0.974	0.7727	0.9079
0.9251	0.9392	0.7156	0.5509	0.7369
0.8265	0.9492	0.6136	0.9846	0.9827
0.8916	0.8995	0.821	0.9798	0.7663
0.8947	0.8533	0.6462	0.6964	0.9455
0.9014	1	0.9259	0.8735	0.7551
0.9132	0.8434	0.9072	0.775	0.8004
0.8739	0.8915	0.781	0.9468	0.9194
0.8581	0.9105	0.9721	0.8528	0.8225
0.8826	0.9204	0.407	0.9421	0.7952
0.7539	0.6689	0.8379	0.9271	0.8872
0.8297	0.9544	0.8182	0.8907	0.9609
0.8958	0.9318	0.628	0.6857	0.757
0.9152	0.7812	0.6679	0.9582	0.8889
0.5644	0.8178	0.9812	0.8348	0.8548
0.9095	0.8706	0.9702	0.7327	0.7828
0.9101	0.9173	0.953	0.9453	0.9305
0.9056	0.9011	0.7878	0.9214	0.955
0.883	0.9379	0.7336	0.8855	0.8662
0.8965	0.9362	0.8237	0.9725	0.8951
0.9039	0.8271	0.8832	0.5493	0.8728
0.8789	0.9517	0.891	0.7232	0.7954
0.8686	0.9213	0.7865	0.9984	0.8265
0.9024	0.9196	0.9745	0.7256	0.697
0.9244	0.9162	0.851	1	0.7721
0.8904	0.9682	1	0.8727	0.8617
0.8734	0.8616	0.8972	0.771	0.8857
0.9005	0.9528	0.6803	0.9126	0.8584
0.8997	0.4744	0.8539	0.819	0.8848
0.8965	0.9243	0.9718	0.821	0.8408
0.8831	0.933	0.9315	0.9326	0.8368
0.9174	0.8097	0.7311	0.919	0.7786
0.9156	0.9158	0.8944	0.9291	0.8744
0.8619	0.9342	0.6824	0.9736	0.887
0.931	0.9073	0.9323	0.7309	0.8591
0.8915	0.8266	0.9086	0.7562	1
0.7934	0.7722	0.76	0.906	0.5983
0.89	0.9239	0.6777	0.7711	0.8591
0.8684	0.8721	0.8967	0.946	0.8957
0.5437	0.6171	0.4354	0.9381	0.8618
0.8844	0.5252	0.95	0.8465	0.8706
0.9114	0.9568	0.8092	0.968	0.9459
0.9263	0.7316	0.8022	0.759	0.9013
0.9132	0.9137	0.7898	0.964	0.8163
0.9132	0.8399	0.9106	0.7263	0.8716
0.9009	0.9113	0.7969	0.9593	0.935
0.8917	0.9288	0.7604	0.9826	0.9034
0.9028	0.9217	0.8825	0.7007	0.8928
0.9199	0.7137	1	0.7904	0.8892
0.9168	0.9742	0.8176	0.9318	0.9196
0.9037	0.9143	0.9395	0.9431	0.869
0.9426	0.8423	0.9355	0.8578	0.9302
0.7431	0.8921	0.9067	0.941	0.9302
0.6976	0.9196	0.8803	0.8254	0.8976
0.916	0.6683	0.6679	0.5832	0.8202
0.8479	0.9764	0.8931	0.9209	0.966
0.7358	0.7485	0.7513	0.9392	0.9102
0.8922	0.8826	0.7227	0.8231	0.8043
0.926	0.8993	0.9183	0.8666	0.7658
0.9411	0.9206	0.9195	0.8743	0.9102
0.8301	0.9204	0.9439	0.9236	0.9323
0.9241	0.8876	0.9272	0.9736	0.8618
0.9113	0.9083	0.9541	0.9508	0.901
0.691	0.9403	0.9445	0.7711	0.8484
0.7896	1	0.6495	0.8608	0.8805
0.8531	0.9026	0.8991	0.9524	0.9453
0.9099	1	0.9423	0.9108	0.9964
0.9378	0.9326	0.8974	0.9676	0.8837
0.9102	0.8183	0.8934	0.9447	0.9055
0.9052	0.9674	0.8849	0.6697	0.9526
0.9206	0.9499	0.8456	0.9745	0.8653
0.8941	0.9781	0.8979	0.9738	0.905
0.8194	0.8992	0.6817	0.9667
0.8617	0.9129	0.63	0.9203
0.7551	0.8716	0.8684	0.9169
0.9061	0.8943	0.9214	0.8683
0.8944	0.7186	0.9391	0.8531
0.8961	0.9345	0.979	0.9405
0.9085	0.9228	0.8159	0.926
0.8671	0.9974	0.5883	0.948
0.8865	0.9361	0.5854	0.6791
0.9276	0.6789	0.8209	0.9194
0.8358	0.9243	0.6304	0.6948
0.8499	0.923	0.9598	0.9296
0.8241	0.8798	0.7835	0.8619
0.9116	0.4441	0.7004	0.8459
0.8957	0.8485	0.9086	0.7224
0.9129	0.6747	0.9352	0.6286
0.8827	0.9326	0.7746	0.8983
0.8929	0.5916	0.7745	0.9443
0.9276	0.8298	0.6901	0.8541
0.9259	0.5984	0.6786	0.7924
0.9333	0.8986	0.9944	0.6715
0.8847	0.8731	0.7832	0.7143
0.9208	0.8193	0.8096	0.9327
0.9243	0.8064	0.8561	0.9399
0.7149	0.9397	0.8118	0.964
0.9038	0.8941	0.464	0.5853
0.8618	0.7062	0.5547	0.8871
0.888	0.9825	0.6763	0.7702
0.9107	0.3817	0.7801	0.8884
0.9273	0.8644	0.5819	0.9691
0.8816	0.8958	0.9392	0.9248
0.906	0.9569	0.8642	0.8022
0.9098	0.9928	0.8496
0.8957	0.8775	0.9217
0.9185	0.9207	0.9295
0.8314	0.8258	0.7602
0.8651	0.9106	0.8581
0.7991	0.8774	0.8881
0.9207	0.8606	0.9256
0.7702	0.9255	1
0.9283	0.9161	0.9959
0.9192	0.9295	0.9433
0.9359	0.8629	0.9072
0.8753	0.9714	0.809
0.8782	0.9213	1
0.9122	0.8419	0.9113
0.9047	1	0.9415
0.9229	0.9425	0.5813
0.8953	0.8321	0.8555
0.9102	0.9378	0.9256
0.8593	0.8916	0.9054
0.8313	0.9484	0.6728
0.9047	0.8439	0.8121
0.9047	0.9257	0.9023
0.9345	0.938	0.87
0.8992	0.8694	0.8624
0.8606	0.9326	1
0.7159	0.8868	0.9674
0.8333	0.9128	0.8108
0.9025	0.9027	0.9826
0.9247	0.6825	0.9315
0.9095	0.903	0.9352
0.8642	0.9325	0.8469
0.9243	0.6588	0.7043
0.9422	0.9418	0.7655
0.8668	0.9271	0.5559
0.8596	0.8555	0.9395
0.9052	0.5927	0.7487
0.8358	1	0.8568
0.8784	0.9097	0.9528
0.6713	0.9235	0.9598
0.8158	0.8145	0.6095
0.6502	0.9803	0.9431
0.8489	0.8611	0.9515
0.8923	0.9588	0.7258
0.8281	0.8923	0.9033
0.9107	0.9845	0.9183
0.6424	0.9419	0.9566
0.9385	0.5278	0.9734
0.8894	0.9017	0.7699
0.9141	0.9187	0.9649
0.9078	0.9264	0.582
0.9443	0.6288	0.7194
0.798	0.8549	0.9763
0.9138	0.945	0.8273
0.9543	0.8798	0.8988
0.946	0.7663	0.8289
0.6905	0.9738	0.6501
0.7906	0.8999	0.9562
0.8995	0.9748	0.8391
0.8021	0.9349	0.9053
0.8127	0.9929	0.7946
0.9345	0.91	0.828
0.9191	0.8707	0.9405
0.9052	0.8703	0.8402
0.9052	0.8458	0.9598
0.9253	0.9367	0.7466
0.8738	0.943	0.6613
0.7348	0.8484	0.8491
0.9324	0.9523	0.4186
0.9362	0.9209	0.9996
0.9279	0.7499	0.867
0.9279	0.9191	0.9594
0.8515	0.8906	0.9152
0.9196	0.974	0.8886
0.9112	0.9127	0.6373
0.9067	0.6232	0.969
0.8905	0.769	0.9013
0.8539	0.7126	0.9346
0.6683	0.9051	0.9277
0.9326	0.7367	0.9488
0.8783	0.5743	0.9282
0.9326	0.9738	0.6759
0.7047	0.8863	0.5623
0.8661	0.9337	0.9586
0.8993	0.9495	0.8051
0.932	0.9142	0.59
0.9335	0.7388	0.8883
0.8997	0.7164	0.943
0.9288	0.629	0.8874
0.887	0.9253	0.9562
0.9194	1	0.8984
0.8632	0.9407	0.9174
0.8632	0.6648	0.9062
0.9319	0.8946	0.9666
0.9384	0.9937	0.8506
0.9271	0.9242	0.8766
0.9099	0.7583	0.8953
0.9076	0.9146	0.845
0.7163	0.8319	0.6941
0.9504	0.9311	0.89
0.8014	0.9702	0.9487
0.8346	0.8255	0.7145
0.9114	0.9219	0.8683
0.9005	0.7143	0.7671
0.9092	0.9336	0.9365
0.8781	0.948	0.77
0.8724	0.9628	1
0.9291	0.8822	0.7334
0.9142	0.828	0.9502
0.8746	0.9132	0.9674
0.842	0.8933	0.7757
0.9168	0.8218	0.5044
0.9206	0.9256	0.8167
0.9269	0.8556	0.9418
0.6205	0.9938	0.6919
0.8597	0.7976	0.7893
0.9182	0.8416	0.8851
0.8472	0.9511	0.9514
0.7587	0.7657	0.8806
0.9021	0.9182	0.9274
0.917	0.6053	0.9346
0.9453	0.7452	0.876
0.9495	0.9431	0.6495
0.8628	0.7361	0.967
0.6155	0.7047	0.921
0.8412	0.8913	0.8915
0.8421	0.9314	0.5332
0.9353	0.8901	0.6508
0.8099	0.937	0.922
0.7081	0.9944	0.592
0.9262	0.9313	0.9432
0.965	0.8684	0.9343
0.8424	0.7099	0.9432
0.9031	0.8658	0.9406
0.7641	0.9543	0.8946
0.8712	0.967	0.704
0.7458	0.9335
0.9353	0.925
0.908	0.8714
0.8361	0.9215
0.8073	0.9185
0.8482	0.9373
0.9488	0.7828
0.9152	0.9246
0.9542	0.8492
0.8674	0.7968
0.8794	0.914
0.9335	0.9682
0.7677	0.945
0.9103	0.9392
0.7013	0.9416
0.8707	0.9628
0.9048	0.692
0.9438	0.9642
0.9245	0.886
0.9151	0.9187
0.7788	0.7898
0.8211	0.9517
0.9256	1
0.9403	0.9348
0.836	0.8624
0.8692	0.8917
0.8224	0.8926
0.7255	0.9705
0.8823	0.8212
0.918	0.9366
0.628	0.8802
0.9286	0.9049
0.8738	0.9336
0.8932	0.9798
0.8829	0.8774
0.8995	0.825
0.9366	0.9511
0.9569	0.9143
0.9265	1
0.9334	0.9313
0.7335	0.8714
0.9313	0.949
0.9212	0.8974
0.8544	0.6176
0.8641	0.912
0.9361	0.9488
0.9159	0.793
0.906	1
0.9267	0.888
0.8801	0.8832
0.8999	0.9638
0.7841	0.7221
0.8316	0.9482
0.8913	0.891
0.9367	0.8701
0.9367	0.9438
0.9262	0.8459
0.8264	0.8363
0.9299	0.9162
0.9026	0.821
0.9204	0.9233
0.938	0.9382
0.938	0.928
0.6619	0.6395
0.8794	0.855
0.9347	0.8854
0.932	0.8869
0.5997	0.8214
0.8908	0.9918
0.9219	0.8752
0.8739	0.8181
0.8876	0.5767
0.5208	0.9358
0.9702	0.7619
0.8811	0.9986
0.8648	0.8665
0.9252	0.9288
0.9296	0.9099
0.9261	0.9566
0.9443	0.8271
0.8607	0.8494
0.8487	0.7774
0.8811	0.9146
0.9051	0.7319
0.8455	0.8812
0.9795	0.6508
0.9488	0.9053
0.855	0.806
0.9452	0.9273
0.8388	0.9094
0.8816	0.8091
0.8987	0.8321
0.9278	0.7145
0.6582	0.7606
0.962	0.8956
0.8954	0.9034
0.9355	0.8842
0.9241	0.8954
0.7359	0.709
0.8708	0.9359
0.955	0.9129
0.9098	0.9826
0.881	0.6763
0.9359	0.8468
0.8811	0.9217
0.9514	0.795
0.94	0.869
0.8112	0.9667
0.9395	0.9287
0.8805	0.9614
0.8775	0.9147
0.9478	0.9146
0.9603	0.9296
0.9358	0.9932
0.8841	0.8589
0.9022	0.931
0.9015	0.8879
0.9169	0.9065
0.9557	0.9174
0.9169	0.9316
0.9092	0.8774
0.9053	0.961
0.8871	0.8814
0.9519	0.8624
0.9242	0.9135
0.8864	0.9373
0.5929	1
0.9085	0.9826
0.8969	0.943
0.6371	0.9855
0.8682	0.9468
0.9594	1
0.9638	0.9401
0.7778	0.6806
0.8707	0.9541
0.7596	0.9855
0.9674	0.7925
0.7444	0.9005
0.8878	0.5897
0.9033	0.7282
0.9145	0.8792
0.8992	0.8691
0.7642	0.7098
0.8264	0.7914
0.9298	0.9283
0.8437	0.9154
0.8328	0.9982
0.8504	0.6209
0.9622	0.9202
0.9329	0.8904
0.9446	0.7446
0.8744	0.7935
0.8407	0.6578
0.9323	0.9611
0.9156	0.8699
0.9195	1
0.9113	0.9348
0.8269	0.9133
0.9516	0.9528
0.8817	0.8885
0.9347	0.9465
0.947	0.9944
0.7599	0.9433
0.9126	0.9299
0.7663	0.9889
0.9455	0.9537
0.8724	0.651
0.945	0.9347
0.9668	0.803
0.8191	1
0.9064	0.9245
0.8061	0.8609
0.9356	0.9628
0.874	0.7951
0.8698	0.9487
0.8211	0.8744
0.9339	0.8962
0.8389	0.9092
0.9244	0.939
0.9549	0.9193
0.9283	0.9013
0.8519	0.9442
0.899	0.971
0.95	1
0.9819	1
0.9542	0.8961
0.7149	0.742
0.9139	0.9682
0.8933	0.9564
0.9443	0.924
0.9484	0.8575
0.9005	0.9548
0.9303	0.9229
0.9523	0.8821
0.7524	0.8683
0.9043	0.946
0.9129	0.9416
0.9284	0.9319
0.9453	0.9016
0.9145	0.9278
0.9586	0.8986
0.9534	0.9091
0.9299	0.8786
0.9524	1
0.8909	0.9674
0.851	0.822
0.8776	0.9825
0.9418	0.9182
0.7633	0.9639
0.9326	0.9194
0.692	0.9367
0.9236	0.9725
0.7857	0.9212
0.8369	0.8936
0.9169	0.9222
0.9765	0.8959
0.9117	0.9125
0.9232	1
0.8961	0.7593
0.9782	0.7454
0.9486	0.9681
0.9163	0.937
0.9295	0.9337
0.943	0.8635
0.961	0.7751
0.9002	0.8786
0.7328	0.9215
0.9021	0.9447
0.9113	0.9594
0.9058	0.9265
0.9285	0.9705
0.9058	0.7806
0.8629	0.8997
0.9722	0.9121
0.9058	0.8929
0.9562	0.6342
0.9228	0.934
0.9462	0.9419
0.904	0.8038
0.9503	1
0.6465	0.8379
0.8803	0.8348
0.9346	0.9465
0.921	0.838
0.967	0.8899
0.919	0.7969
0.9862	0.9609
0.9862	0.8648
0.9038	0.9488
0.8761	1
0.9151	0.9326
0.8866	0.9383
0.7835	0.7709
0.7359	0.7985
0.9937	0.8123
0.8766	0.8971
0.8858	0.9384
0.9362	0.9455
0.6724	0.9614
0.9401	0.9725
0.9484	0.9502
0.8623	0.9608
0.9782	0.8782
0.9782	0.9225
0.9313	0.9103
0.9716	0.912
0.9716	0.7868
0.8819	0.9074
0.9914	0.7516
0.9329	0.9487
0.8988	0.89
0.8926	0.9315
0.883	0.9717
0.9623	0.9264
0.9778	0.9868
0.9709	0.8927
0.982	0.9488
0.9449	0.7127
0.8668	0.9916
0.9135	0.8033
0.9641	0.9286
0.8212	0.9209
0.9112	0.952
0.8676	0.748
0.9559	0.9674
0.9669	0.6879
0.9598	0.9232
0.9162	0.9252
0.9527	0.7667
0.9652	0.9405
0.9433	0.9115
0.5694	0.6741
0.7762	0.93
0.8202	0.9721
0.8076	0.9929
0.9554	0.9493
0.9286	0.9433
0.8451	0.9444
0.9396	0.8816
0.8926	0.9472
0.9442	0.9697
0.9554	0.7753
0.9669	0.9358
0.7582	0.9593
0.9875	0.9325
0.8814	0.9795
0.7208	0.8959
0.9593	0.934
0.8645	0.9315
0.7225	1
0.7569	0.9425
0.9034	0.9232
0.8547	1
0.9679	0.8779
0.9602	0.8968
0.9253	0.9865
0.9848	0.9596
0.7904	0.9517
0.9212	0.8408
0.8273	0.9103
0.8701	0.8522
0.9137	0.954
0.9362	0.9987
0.6156	0.9136
0.9444	0.9367
0.9329	0.9356
0.9731	0.9393
0.8802	0.9674
0.9092	0.8418
0.948	0.8888
0.9364	0.9438
0.6636	0.7991
0.9517	0.9918
0.9517	0.9319
0.625	0.8922
0.9725	0.9113
0.8886	0.9674
0.8351	0.7037
1	0.9598
0.9232	0.8501
0.9149	0.9087
0.9552	0.7386
0.9019	0.9087
0.9066	0.948
0.9891	0.911
0.9345	0.692
0.9378	0.7965
0.9674	0.8572
0.9378	0.8461
0.8718	0.8539
0.8983	0.913
1	0.9197
0.9291	0.9562
0.8244	0.9674
0.8663	0.8778
0.841	0.9034
0.9495	0.9929
0.9031	0.9077
0.9226	0.9944
0.9554	0.9215
0.9256	0.7101
0.9256	0.9926
0.8591	0.9273
0.9461	0.9608
0.9074	0.9942
0.9805	1
0.9674	0.934
0.8683	0.9702
0.8422	0.9212
0.9397	0.8537
0.9273	0.7954
0.9273	1
0.7239	0.9158
0.9511	0.65
0.5435	0.9178
0.9343	0.9058
0.9425	0.77
0.9885	0.9358
0.8711	0.9291
0.8711	0.9229
0.9642	1
0.9508	0.5507
0.9642	0.896
0.9642	0.77
0.9642	0.9028
0.9642	0.6859
0.9868	1
0.9121	0.9302
0.8997	1
0.8337	0.9374
1	0.9222
0.968
0.9223
0.9434
0.7555
1
0.8433
0.9326
1
0.6696
0.971
0.924
0.9916
0.9455
0.8297
1
0.8699
0.5996
0.8715
0.9479
0.891
0.891
0.9227
0.9705
0.6738
0.8503
0.9586
0.9444
0.9969
0.9072
0.6949
0.9569
0.9569
0.9932
0.9717
0.9445
0.8482
0.9106
0.8133
0.9321
0.8867
0.58
0.9058
0.8747
0.9072
0.6259
0.9511
0.9664
0.9664
0.9029
0.8568
0.9747
0.9906
1
0.9392
0.933
0.7747
0.9256
0.9623
0.9623
0.912
0.934
0.9732
0.9732
1
1
0.8076
0.9582
1
0.966
0.8126
0.9826
0.967
0.8919
0.967
1
0.6849
0.9919
1
0.8688
0.8349
0.8208
0.8022
0.9672
0.9044
0.9601
0.9847
0.9674
1
1
0.8099
0.9502
0.8235
0.8235
0.8944
0.9102
0.9102
0.9675
1
0.647
0.8085
1
0.8718
1
1
1
0.9387
1
1
1
0.9629
1
0.9428
0.9235
0.8665
1
0.9918
1
0.9984
0.9964
1
0.9964
1
1
0.9738
1
0.9511
1
0.9479
0.7741
0.9765
0.9731
1
1
1
0.7504
0.9996
0.9996
0.9288
0.8242
0.9996
0.9996
0.9996
0.9781
1
0.905
0.974
0.7819
0.9484
0.9484
0.9484
0.8153
1
0.9736
0.8153
1
1
0.7054
0.9682
1
0.9465
1
0.9195
1
1
0.9195
0.9944
0.9944

## Sheet: Figure 2F
0	14	28	42	100
29.2208	69.7115	34.507	25.6798	25.974
24.6445	59.7222	31.1927	25.3776	24.1758
19.0114	88.8235	46.9697	19.7727	41.1303

## Sheet: Figure 4C
-	+
0.355	8.80125
0.995	6.1875
0.95	3.7625
0.52	3.7675
0.626667	8.96375
1.49	8.855
1.08833	8.9325
1.25667	4.865
1.8	5.8625
0.778333	7.4575
0.618333	4.86375
0.965	5.695
0.511667	5.03375
2.05	6.1475
1.82333	3.70625
0.771667	5.55344

## Sheet: Figure 4D
Time / seconds	External	Internal
10	1	1
20	0.890063	0.925863
30	0.706598	0.978416
40	0.551913	1.0211
50	0.437806	1.02947
60	0.36541	1.00974
70	0.312249	0.982123
80	0.247584	0.972958
90	0.217143	0.958589
100	0.202225	0.993745
110	0.193972	1.01394

## Sheet: Figure 4E
Time / min	Control	NT	F
0	0	0	0
0.35	41.0805	0	0.268
0.53333	44.2667	0.46536	0.91989
0.71667	49.0601	0.45901	1.39609
0.9	49.3203	1.14079	1.67381
1.08333	50.6566	1.57102	2.02891
1.26667	52.8193	1.86145	2.04872
1.45	53.7664	2.69686	2.58847
1.63333	54.7073	2.87217	2.45951
1.81667	56.2133	3.43696	2.58211
2	56.75	3.31996	1.43608
2.18333	57.3096	4.22565	2.31971
2.36667	58.4485	4.61476	1.87491
2.55	59.4013	5.04162	2.62809
2.73333	59.8139	5.2872	2.79853
2.91667	60.7921	5.6793	2.96449
3.1	61.4806	6.15812	3.33193
3.28333	61.6907	6.6474	3.39472
3.46667	62.6521	6.68964	3.13008
3.65	63.2143	7.28919	3.0927
3.83333	63.2131	7.49365	3.54125
4.01667	64.268	7.73549	3.34688
4.2	64.7842	8.20198	3.31959
4.38333	65.1022	8.464	3.51059
4.56667	65.4678	8.75294	3.42462
4.75	65.722	9.12074	3.21007
4.93333	66.2733	9.60068	3.63282
5.11667	66.6052	9.95653	3.70347
5.3	67.034	10.3053	3.91092
5.48333	67.484	10.7116	3.78084
5.66667	67.8242	10.9056	3.84177
5.85	68.4136	11.3123	3.82757
6.03333	68.368	11.5025	4.20957
6.21667	69.0438	12.0396	3.74234
6.4	69.2285	12.1992	4.19313
6.58333	69.5593	12.2688	4.45665
6.76667	69.8549	12.7289	4.70559
6.95	69.9861	13.0418	4.78745
7.13333	70.2915	13.3793	4.70559
7.31667	70.7797	13.4339	5.05882
7.5	70.4851	13.6379	4.79567
7.68333	70.995	13.8659	4.90482
7.86667	71.559	14.2693	5.10965
8.05	71.4981	14.458	4.85249
8.23333	71.3744	14.8583	5.1317
8.41667	71.6614	15.1178	5.02742
8.6	71.7052	15.5745	4.99677
8.78333	72.0685	15.8605	4.77848
8.96667	72.3926	16.0877	5.25804
9.15	72.4894	16.2944	5.28309
9.33333	72.6434	16.4189	5.51296
9.51667	72.5996	16.826	5.65874
9.7	72.7316	17.1829	5.89497
9.88333	72.9962	17.4592	6.02019
10.0667	72.8082	17.7716	5.77499
10.25	73.3353	18.0243	6.11962

## Sheet: Figure 5F
Repeat	With BSA without EIC	Without BSA without EIC	With BSA with EIC	Without BSA with EIC
1	1365.17	1642.83	52374.7	176964
2	1019.63	1318.89	48532.1	189217
3	1309.64	1740.01	40935	197593
4	1303.47	2097.89	20798.4	129233

## Sheet: Figure 5G
Repeat	1.25 uL	2.5 uL	5 uL	10 uL
1	5995.95	14268.7	50046.9	136195
2	8451.71	30751	72209	140048
3	11967.2	24707.2	56730.9	121904

## Sheet: Figure 5H
Time / min	-	+
0.5	21677.7	0
1	39875.3	0
1.5	50492.7	0
2	77180.6	2580.71
2.5	83389.5	2255.23
3	104681	7567.82
3.5	129319	5340.36
4	145458	11077.2
4.5	167939	18606.4
5	187563	24184.3
5.5	200482	28984.8
6	218555	33086.5
6.5	231940	40463
7	243680	52146.4
7.5	255478	58190.1
8	269191	72332.4
8.5	284308	90263.1
9	291417	98303
9.5	299854	106042
10	304606	115132
10.5	315228	122191
11	315096	125378
11.5	324545	132070
12	326646	138380
12.5	335994	144116
13	339330	144683
13.5	340688	149169
14	342326	153042
14.5	343592	155200
15	343009	157443
15.5	343989	156828
16	342968	158076
16.5	343925	160138
17	340068	163311
17.5	337501	162940
18	335807	164698
18.5	334215	164280
19	331651	164599
19.5	331139	167115
20	329003	167243
20.5	325600	169900
21	323175	170125
21.5	320037	168595
22	316841	169932
22.5	314663	169036
23	311427	168639
23.5	307220	166532
24	306162	164846
24.5	304336	164124

[truncated: 21 more sheets: Figure 5I, Figure 5J, Figure 5K, Figure 5L, Figure S6, Figure S7, Figure S8, Figure S11, Figure S13, Figure S15, Figure S16, Figure S17, Figure S18, Figure S20, Figure S21, Figure S24, Figure S30, Figure S31, Figure S39, Figure S46 …]
